# Supplementary material for: Gene Expression Profiling of Mono- and Co-Culture Models of the Respiratory Tract Exposed to Crystalline Quartz under Submerged and Air-Liquid Interface Conditions
Source: Int J Mol Sci. 2022 Jul 14;23(14):7773. doi: 10.3390/ijms23147773 (PMC9324045; doi:10.3390/ijms23147773)
Supplement: Supplementary file 1 [file ijms-23-07773-s001.zip]

Archive with 1 entries (1 files):
- ijms-1800477-supplementary.pdf
